# Supplementary material for: Thermoacoustic streaming in a linear temperature gradient
Source: Phys Rev E. Author manuscript; Available in PMC 2025 Sep 24. (PMC7618165; doi:10.1103/rn1j-19q5)
Supplement: Supplemental Material [file EMS208794-supplement-Supplemental_Material.zip]

Archive with 3 entries (3 files):
- Description_of_Supplementary_Materials.docx
- Video1_Corato_PRE.mp4
- Description_of_Supplementary_Materials.pdf
